# Supplementary material for: Comparison of Mobile Phone and CCD Cameras for Electrochemiluminescent Detection of Biogenic Amines
Source: Sensors (Basel). 2022 Sep 16;22(18):7008. doi: 10.3390/s22187008 (PMC9503902; doi:10.3390/s22187008)
Supplement: Supplementary file 1 [file sensors-22-07008-s001.zip]

Archive with 1 entries (1 files):
- sensors-1891156-supplementary.pdf
